# Supplementary material for: Deep Reinforcement Learning-Guided Inverse Design of Transparent Heat Mirror Film for Broadband Spectral Selectivity
Source: Materials (Basel). 2025 Jun 6;18(12):2677. doi: 10.3390/ma18122677 (PMC12194451; doi:10.3390/ma18122677)
Supplement: Supplementary file 1 [file materials-18-02677-s001.zip]

Archive with 1 entries (1 files):
- materials-3631049-supplementary.pdf
